# Supplementary material for: Histological and developmental insights into the herbivorous dentition of tapinocephalid therapsids
Source: PLoS One. 2019 Oct 30;14(10):e0223860. doi: 10.1371/journal.pone.0223860 (PMC6821052; doi:10.1371/journal.pone.0223860)
Supplement: S1 File — Data used to generate plot in Fig 7 with associated specimen numbers. (CSV) [file pone.0223860.s001.csv]

Specimen #	Taxa	Proportion of teeth in Replacement
MCZ 4015A	Probainognathus	0
MCZ 4277	Probainognathus	0.043478261
MCZ 4285	Probainognathus	0.3
MCZ 4294	Probainognathus	0.142857143
MCZ UPRA-4021	Probainognathus	0
BP/1/1559	Procynosuchus	0
SAM-PK-K5819	Procynosuchus	0.08
T810	Procynosuchus	0.034482759
BMNH R5480	Thrinaxodon	0.088888889
BNHM R3731	Thrinaxodon	0.083333333
BP/1/1376	Thrinaxodon	0.025641026
SAM-PK-K380	Thrinaxodon	0.235294118
BP/1/4745	Tritylodon	0
BP/1/4782	Tritylodon
BNHM R15976	Tritylodon	0.153846154
BP/1/5089	Tritylodon	0.133333333
BP/1/5166	Tritylodon	0
BP/1/5167	Tritylodon	0
BP/1/5168	Tritylodon	0
BP/1/5260	Tritylodon	0
BP/1/5288	Tritylodon	0
BP/1/5299	Tritylodon	0
SAM-PK-K405	Tritylodon	0
BP/1/7074	Anteosauria	0.068965517
BR-3074	Anteosauria	0.142857143
SAM-PK-K284	Anteosauria	0
AMNH 5633	Titanosuchia	0
SAM-K319	Tapinocephalidae	0.565217391
AMNH 5555	Tapinocephalidae	0.333333333
BNHM R3594	Tapinocephalidae	0.117647059
BP/1/7071	Tapinocephalidae	0.380952381
SAM-PK-11932	Tapinocephalidae	1
AMNH 5602	Tapinocephalidae	0.243902439
AMNH 5550	Tapinocephalidae	0.2
AMNH 5553	Tapinocephalidae	0.333333333
AMNH 5555	Tapinocephalidae	0.0625
SAM-PK-11979	Tapinocephalidae	0.1
AMNH 5552	Tapinocephalidae	0.25
BNHM R3596	Tapinocephalidae	0.555555556
UR 367	Tapinocephalidae	0.2
SAM-PK-3400	Tapinocephalidae	0.75
SAM-PK-3400	Tapinocephalidae	0
BP/1/7956	Tapinocephalidae	0.428571429
SAM-PK-11591	Tapinocephalidae	0.210526316
BP cast	Tapinocephalidae	0.208333333
SAM-PK-K212	Tapinocephalidae	0.285714286
BR 2987	Tapinocephalidae	0.162790698
AMNH 5610	Tapinocephalidae	0.024390244
SAM-PK-12121	Tapinocephalidae	1
SAM-PK-2344	Tapinocephalidae	0.047619048
BP/1/5487	Tapinocephalidae	0.5
BP/1/7075	Tapinocephalidae	0.230769231
BP/1/7954	Tapinocephalidae	0.666666667
NHCC LB369	Tapinocephalidae	0.333333333
NHCC LB370	Tapinocephalidae	0.272727273
NHCC LB606	Tapinocephalidae	0.1
SAM-PK-K308	Tapinocephalidae	0.25
SAM-K319	Tapinocephalidae	0.571428571
AMNH 5633	Titanosuchia
BP/1/6859	Titanosuchia	0.157894737
Display	Titanosuchia	0.058823529
SAM-PK-11486	Titanosuchia	0.055555556
SAM-PK-5017	Titanosuchia	0.148148148
UR 1511	Titanosuchia	0.166666667
SAM-PK-12248	Titanosuchia	0.090909091
BNHM 49370	Titanosuchia	0.217391304
BP/1/104	Titanosuchia	0.2
BP/1/5409	Titanosuchia	0.22
BP/1/6854	Titanosuchia	0.285714286
BP/16860	Titanosuchia	0.192307692
BP/1/6860	Titanosuchia	0.230769231
BP/1/6876	Titanosuchia	0
BP/1/7168	Titanosuchia	0.5
Field #24A	Titanosuchia	0.142857143
Field #24A	Titanosuchia	0.333333333
SAM-PK-11584	Titanosuchia	0.109375
SAM-PK-12030	Titanosuchia	0.43902439
NHCC LB177	Gorgonopsia	0.034482759
NHCC LB177	Gorgonopsia	0.052631579
NHCC LB177	Gorgonopsia	0
NHCC LB334	Gorgonopsia	0.846153846
BNHM 49404	Gorgonopsia	0
AMNH 23965	Gorgonopsia	0
T878	Gorgonopsia	0
T887	Gorgonopsia	0
BNHM R339	Gorgonopsia	0.465116279
BNHM R855a	Gorgonopsia	0.216216216
T877	Gorgonopsia	0.093023256
BNHM 49404	Gorgonopsia	0
AMNH 5562	Gorgonopsia	0
BP/1/1608	Gorgonopsia	0
BP/1/2420	Gorgonopsia	0
BP/1/2526	Gorgonopsia	0.05
BP/1/3308	Gorgonopsia	0.1
BP/1/3508	Gorgonopsia	0.142857143
BP/1/4408	Gorgonopsia	0.375
BP/1/735	Gorgonopsia	0
SAM-PK-K11012	Gorgonopsia	0.333333333
SAM-PK-K70225	Gorgonopsia	0
SAM-PK-K7446	Gorgonopsia	0.166666667
T881	Gorgonopsia	0.055555556
T889	Gorgonopsia	0.235294118
T892	Gorgonopsia	0.090909091
T894	Gorgonopsia	0
UR 489	Caseidae	0.222222222
UR 490	Caseidae	0.5
UR 871	Caseidae	0.133333333
UMMP 3333	Edaphosauridae	0.2
AMNH 4009	Edaphosauridae	0.020833333
MCZ 1762	Edaphosauridae	0.103448276
MCZ 1915	Ophiacodontidae	0.038961039
AMNH 4807	Ophiacodontidae	0
MCZ 1203	Ophiacodontidae	0
MCZ 3386	Sphenacodontidae	0.018518519
UC 542	Sphenacodontidae	0.045454545
UC 536	Sphenacodontidae	0
UC 812	Sphenacodontidae	0
UC 812	Sphenacodontidae	0
UC 812	Sphenacodontidae	0
UC 812	Sphenacodontidae	0.25
UC 812	Sphenacodontidae	0
UC 812	Sphenacodontidae	0.2
UC 812	Sphenacodontidae	0.2
UC 812	Sphenacodontidae	0
UC 812	Sphenacodontidae	0
UC 812	Sphenacodontidae	0
AMNH 4646	Sphenacodontidae	0.666666667
BNHM R6222	Sphenacodontidae	0
UR 1032	Sphenacodontidae	0.714285714
UR 1032	Sphenacodontidae	1
AMNH 21029	Sphenacodontidae	0.692307692
AMNH 4116	Sphenacodontidae	0.566666667
MCZ 1113	Sphenacodontidae	0.714285714
MCZ 1347	Sphenacodontidae	0.666666667
MCZ 1908	Sphenacodontidae	0.578947368
MCZ 3222	Sphenacodontidae	0.020408163
MCZ 4443	Sphenacodontidae	0.916666667
MCZ3267	Sphenacodontidae	0.571428571
UC 1178	Sphenacodontidae	0.5625
UC 1178	Sphenacodontidae	0.428571429
UC 540	Sphenacodontidae	1
UC 804	Sphenacodontidae	0.3
MCZ 2028	Sphenacodontidae	0.12345679
MCZ 2028	Sphenacodontidae	0.128205128
MCZ 2028	Sphenacodontidae	0.119047619
MCZ 3167	Sphenacodontidae	0.576923077
MCZ 6082	Sphenacodontidae	0.666666667
UMMP 9708	Sphenacodontidae	0.769230769
UMMP 9709	Sphenacodontidae	0.2
UMMP 9724	Sphenacodontidae	0.461538462
UMMP 9730	Sphenacodontidae	0.181818182
UMMP 9731	Sphenacodontidae	0.28125
UMMP 9732	Sphenacodontidae	0.24
AMNH 4136	Sphenacodontidae	0.2
BNHM R3253	Sphenacodontidae	0.75
BNHM R570	Sphenacodontidae	0.166666667
BNHM R6218	Sphenacodontidae	0.6
FMNH 2719	Sphenacodontidae	0.25
MCZ 1348	Sphenacodontidae	0.272727273
MCZ 1365	Sphenacodontidae	0.058823529
MCZ 4444	Sphenacodontidae	0.477107009
T320	Sphenacodontidae	0.482477696
T325/327	Sphenacodontidae	0.487848383
UC 1172	Sphenacodontidae	0.49321907
UC 1193	Sphenacodontidae	0.498589757
UMMP 9713	Sphenacodontidae	0.503960443
AMNH 4007	Sphenacodontidae	0.166666667
AMNH 4091	Sphenacodontidae	0.125
MCZ VPRA-1124	Sphenacodontidae	0
UC 754	Sphenacodontidae	0.055555556
UC 754	Sphenacodontidae	0
UC 754	Sphenacodontidae	0.263157895
UC 754	Sphenacodontidae	0.571428571
MCZ 6383	Sphenacodontidae	0.047619048
T352	Sphenacodontidae	0.090909091
UC 1218	Sphenacodontidae	0.333333333
UC 1218	Sphenacodontidae	0.5
UC 1218	Sphenacodontidae	0.235294118
UC 425	Sphenacodontidae	0.166666667
UC 425	Sphenacodontidae	0
UC 672/PR 1192	Sphenacodontidae	0
UC 740	Sphenacodontidae	0.1
UC 1218	Sphenacodontidae	0.2
UC 1218	Sphenacodontidae	0.176470588
UC 1218	Sphenacodontidae	0
UC 747	Sphenacodontidae	0.375
UR 148	Sphenacodontidae	0.444444444
BP/1/4636	Therocephalia	0
SAM-PK-K10922	Therocephalia	0
SAM-PK-K7447	Therocephalia	0
UR 2468	Therocephalia	0
SAM-PK-K11028	Therocephalia	0
BP/1/5592	Therocephalia	0.0625
BP/1/7687	Therocephalia	0.052631579
SAM-PK-K118	Therocephalia	0
SAM-PK-K117	Therocephalia	0.052631579
BP/1/6228	Therocephalia	0
BP/1/7263	Therocephalia	0.166666667
SAM-PK-11967	Therocephalia	0.0625
SAM-PK11967	Therocephalia	0.0625
T902	Therocephalia	0.166666667
BNHM R5744	Therocephalia	0
BNHM R5695	Therocephalia	0.052631579
SAM-PK-K1118	Therocephalia	0.222222222
BNHM R5698	Therocephalia	0.052631579
BNHM R1721	Therocephalia	0
BNHM R5747	Therocephalia	0.769230769
BNHM R5748	Therocephalia	0
PR 2282	Varanopidae	0
PR 2287	Varanopidae	0.125
UR 2720	Ophiacodontidae	0.102564103
UR 2720	Ophiacodontidae	0
UR 2720	Ophiacodontidae	0
UC 1638	Ophiacodontidae	0
PR 2284	Varanopidae	0
PR 2283	Varanopidae	0
PR 2286	Varanopidae	0.142857143
